# Supplementary material for: Tele-Exercise for Fitness: Physical and Psychological Outcomes in Athletes and Non-Athletes’ Trainees
Source: Healthcare (Basel). 2025 Feb 7;13(4):354. doi: 10.3390/healthcare13040354 (PMC11855133; doi:10.3390/healthcare13040354)
Supplement: Supplementary file 1 [file healthcare-13-00354-s001.zip]

Archive with 1 entries (1 files):
- healthcare-3429158-supplementary.pdf
